# Supplementary material for: Specificity and Origin of the Stability of the Sr Isotopic Ratio in Champagne Wines
Source: Molecules. 2021 Aug 23;26(16):5104. doi: 10.3390/molecules26165104 (PMC8400214; doi:10.3390/molecules26165104)
Supplement: Supplementary file 1 [file molecules-26-05104-s001.zip]

Archive with 1 entries (1 files):
- molecules-1272748-supplementary.pdf
